# Supplementary material for: Design and Implementation of a Cost-Effective IoT-Based Monitoring and Alerting System for Recirculating Aquaculture Systems (RAS)
Source: Sensors (Basel). 2025 Nov 2;25(21):6692. doi: 10.3390/s25216692 (PMC12609693; doi:10.3390/s25216692)
Supplement: Supplementary file 1 [file sensors-25-06692-s001.zip]

Archive with 1 entries (1 files):
- sensors-3891009-supplementary.pdf
